# Supplementary material for: Spacer Loss upon 2D Ruddlesden–Popper Halide Perovskite Annealing Raises Film Properties and Solar Cell Performances
Source: Nanomaterials (Basel). 2025 May 16;15(10):750. doi: 10.3390/nano15100750 (PMC12113947; doi:10.3390/nano15100750)
Supplement: Supplementary file 1 [file nanomaterials-15-00750-s001.zip]

Archive with 1 entries (1 files):
- nanomaterials-3615026-supplementary.pdf
